# Supplementary material for: The Incorporation of CBD into Biodegradable DL-Lactide/Glycolide Copolymers Creates a Persistent Antibacterial Environment: An In Vitro Study on Streptococcus mutans and Staphylococcus aureus
Source: Pharmaceutics. 2025 Apr 2;17(4):463. doi: 10.3390/pharmaceutics17040463 (PMC12030335; doi:10.3390/pharmaceutics17040463)
Supplement: Supplementary file 1 [file pharmaceutics-17-00463-s001.zip]

Archive with 2 entries (2 files):
- pharmaceutics-3548672-supplementary/pharmaceutics-3548672-supplementary.pptx
- pharmaceutics-3548672-supplementary/Supplementary File S2 Chromatogram samples.pdf
